# Supplementary material for: Organic dry pea (Pisum sativum L.): A sustainable alternative pulse-based protein for human health
Source: PLoS One. 2023 Apr 12;18(4):e0284380. doi: 10.1371/journal.pone.0284380 (PMC10096185; doi:10.1371/journal.pone.0284380)
Supplement: S1 Data — (XLSX) [file pone.0284380.s001.xlsx]

## Sheet: Sheet1
Year	Plot #	location	Accession PI	Reps	Cys2	Asp	Glu	Ser	His	Gly	Thr	Met	Arg	Ala	Val	Phe	Iso	Leu	Lys	Hpro	Pro	Total AA (g/100g)	Protein (%)
2019	322	Clemson	AAC Carver	1	0.051736	2.11022	2.58018	0.812658	0.289077	0.805724	0.550272	0.157819	1.30955	0.804598	0.881761	0.821722	0.749722	1.19737	0.818459	1.13282	0.947387	16.0211	18.2787
2019	443	Clemson	AAC Carver	2	0.0412845	2.19187	2.41637	0.792296	0.198426	0.785695	0.548196	0.175758	1.25616	0.779544	0.857522	0.7148	0.695366	1.19217	0.867427	1.1418	0.891631	15.5463	17.5087
2019	331	Clemson	AAC Comfort	1	0.0697248	2.56734	3.3178	1.06226	0.352352	1.04205	0.68819	0.202175	1.71231	1.01345	1.13249	1.08003	0.960169	1.53032	1.18422	0.960395	1.25493	20.1302	23.3399
2019	413	Clemson	AAC Comfort	2	0.0681007	2.65126	3.19059	1.01631	0.349614	0.949796	0.658137	0.183107	1.61423	0.935378	1.02531	1.00304	0.877498	1.42047	0.986603	1.21457	1.10031	19.2443	21.0743
2019	339	Clemson	AC Agassiz	1	0.0768565	2.50426	3.05165	0.992111	0.311194	0.881802	0.625436	0.174125	1.4068	0.895718	0.988416	0.83832	0.862103	1.40042	0.930602	1.12644	1.24052	18.3068	20.5917
2019	415	Clemson	AC Agassiz	2	0.0689119	2.72504	3.28596	0.989087	0.34338	0.986819	0.670343	0.195014	1.60183	0.970821	1.09521	1.07354	0.957645	1.47751	0.974303	1.45041	1.15323	20.0191	21.7509
2019	304	Clemson	AC Earlystar	1	0.0471554	1.94561	2.44483	0.786388	0.259095	0.768423	0.49079	0.152324	1.24706	0.743237	0.817961	0.770335	0.696156	1.09748	0.741715	0.602127	0.877832	14.4885	19.3329
2019	419	Clemson	AC Earlystar	2	0.0571306	2.22267	2.83297	0.92155	0.30519	0.897002	0.587894	0.176332	1.42617	0.865238	0.946297	0.909736	0.801242	1.29698	0.903342	0.596445	1.05908	16.8053	19.7046
2019	319	Clemson	Banjo	1	0.0454293	2.0839	2.92811	0.920951	0.284045	0.886317	0.531624	0.164105	1.62644	0.839311	0.947186	0.894146	0.804185	0.769407	0.932804	0.656939	0.937399	16.2523	23.1605
2019	431	Clemson	Banjo	2	0.0642671	2.46608	3.06061	0.893749	0.320128	0.918903	0.623158	0.183285	1.54109	0.889606	0.998361	0.953146	0.86106	1.32048	0.906217	1.38741	1.03509	18.4226	21.2579
2019	342	Clemson	CDC Amarillo	1	0.0704979	2.37715	2.87032	0.873622	0.306891	0.896194	0.614872	0.18658	1.47304	0.887057	0.976791	0.911982	0.824383	1.28881	0.828594	1.05142	1.02361	17.4618	20.8853
2019	438	Clemson	CDC Amarillo	2	0.08005	2.54877	2.90598	0.958614	0.252579	0.97655	0.670905	0.211052	1.5112	0.931501	1.05268	0.995273	0.820811	1.37459	0.804169	1.3506	1.07993	18.5253	19.4384
2019	326	Clemson	CDC Greenwater	1	0.0578211	2.20838	2.70269	0.825305	0.295836	0.874365	0.573836	0.176905	1.42302	0.848318	0.935831	0.880427	0.79378	1.23463	0.782337	0.66697	1.02323	16.3037	19.7596
2019	421	Clemson	CDC Greenwater	2	0.0677078	2.2555	2.87672	0.874204	0.310085	0.907601	0.604557	0.188229	1.49062	0.896092	0.983566	0.939151	0.840075	1.30925	0.851756	0.908081	1.03534	17.3385	19.722
2019	332	Clemson	CDC Inca	1	0.0629688	2.2434	2.77464	0.907439	0.309277	0.874213	0.576986	0.169353	1.43094	0.854348	0.938618	0.890933	0.796463	1.2781	0.881002	0.828501	1.13573	16.9529	20.33
2019	403	Clemson	CDC Inca	2	0.0574864	2.3596	2.87474	0.878919	0.30379	0.905788	0.593264	0.182819	1.45073	0.902147	0.98721	0.943368	0.853575	1.31792	0.818938	0.979619	1.05542	17.4653	19.8179
2019	315	Clemson	CDC Saffron	1	0.050083	2.53862	3.16344	0.947914	0.342886	0.94035	0.639173	0.181826	1.6867	0.919923	1.03061	1.01907	0.899866	1.42784	0.984952	1.113	1.15496	19.0412	21.0557
2019	423	Clemson	CDC Saffron	2	0.0636096	2.5703	3.35469	1.0316	0.32006	1.00245	0.642036	0.20464	1.74706	0.995271	1.09415	1.03109	0.930032	1.47509	1.08702	0.960857	1.1194	19.6293	21.8148
2019	306	Clemson	CDC Spectrum	1	0.0997977	2.83175	3.20229	1.04834	0.238159	1.0518	0.714359	0.220093	1.68425	0.987975	1.09905	1.01064	0.883798	1.47146	0.894266	1.43762	1.19373	20.0694	21.4497
2019	404	Clemson	CDC Spectrum	2	0.0538301	2.4702	3.07167	0.923731	0.330742	0.957379	0.631964	0.192093	1.57515	0.925496	1.04131	0.979837	0.885414	1.37545	1.03368	0.985699	1.08298	18.5166	22.4497
2019	314	Clemson	CDC Striker	1	0.0557127	2.69631	3.25577	0.974742	0.371171	0.974418	0.656811	0.193923	1.76324	0.952062	1.05451	1.01552	0.902619	1.44717	0.996639	0.776017	1.19022	19.2769	22.3647
2019	442	Clemson	CDC Striker	2	0.0596669	2.53999	2.80155	0.958028	0.182339	0.928738	0.642528	0.19649	1.51103	0.876066	0.970925	0.443258	0.780036	1.32881	1.02785	1.66457	1.19308	18.105	21.4768
2019	338	Clemson	Delta	1	0.0791596	2.71364	3.34845	1.03058	0.332393	0.964928	0.629839	0.199262	1.7192	0.951542	1.08411	0.991801	0.901101	1.42061	0.946841	1.1834	1.13219	19.629	22.2619
2019	430	Clemson	Delta	2	0.061514	2.42248	3.18959	1.00381	0.304143	0.974244	0.604578	0.194464	1.68813	0.941674	1.08514	0.978718	0.902578	1.41099	0.873048	0.95218	1.03932	18.6266	22.3848
2019	310	Clemson	DS Admiral	1	0.0666819	2.34869	2.8001	0.854701	0.319626	0.876276	0.598753	0.177102	1.46668	0.860286	0.952453	0.91684	0.812912	1.28012	0.85234	0.656117	1.08648	16.9262	20.7289
2019	429	Clemson	DS Admiral	2	0.0566519	2.09097	2.65901	0.783939	0.261993	0.776741	0.515478	0.154254	1.3076	0.749879	0.851306	0.809984	0.730006	1.12573	0.733921	1.09432	0.879533	15.5813	21.4652
2019	333	Clemson	Durwood	1	0.0717795	2.58389	3.26775	1.04721	0.363991	0.939808	0.657783	0.191133	1.6361	0.961786	1.02781	1.03951	0.885536	1.46262	0.947251	1.32544	1.30138	19.7108	21.7065
2019	422	Clemson	Durwood	2	0.0647718	2.41393	3.07478	0.930619	0.293655	0.9388	0.594523	0.192277	1.56971	0.943558	1.02298	0.980574	0.884941	1.38212	0.864583	0.9552	1.0448	18.1518	21.6506
2019	327	Clemson	Fiddle	1	0.058148	2.60459	3.366	0.988044	0.356445	0.979583	0.663766	0.18848	1.87152	0.969283	1.10695	1.05122	0.94873	1.50976	1.0177	0.930472	1.21555	19.8262	23.1861
2019	407	Clemson	Fiddle	2	0.0648663	2.57997	3.34455	0.995098	0.341043	0.946462	0.631554	0.181507	1.73721	0.908876	1.04997	1.0094	0.904402	1.41705	0.88437	1.09331	1.14433	19.234	22.7221
2019	335	Clemson	Flute	1	0.0572874	2.21678	2.92826	0.917997	0.298825	0.944718	0.580207	0.186468	1.60136	0.91505	1.01036	0.979736	0.880056	1.40513	1.00963	0.664895	1.04494	17.6417	22.1337
2019	437	Clemson	Flute	2	0.0643789	2.45836	3.28954	0.986871	0.316532	1.00581	0.615655	0.195345	1.83782	0.979372	1.10863	1.04971	0.938295	1.5209	0.86293	0.901152	1.10913	19.2404	23.5932
2019	325	Clemson	Hampton	1	0.0419857	2.21753	2.7744	0.842328	0.290927	0.852378	0.561271	0.164915	1.56409	0.841267	0.962138	0.887378	0.807692	1.28407	0.878908	0.782439	1.0149	16.7686	20.752
2019	412	Clemson	Hampton	2	0.0590349	2.54464	3.31201	1.00168	0.330945	1.00967	0.627505	0.198388	1.8453	1.0062	1.10718	1.05697	0.95837	1.53839	0.962951	0.837056	1.13056	19.5268	23.1472
2019	320	Clemson	Jetset	1	0.0833305	2.77109	3.38846	1.05248	0.336153	0.975502	0.637694	0.205287	1.63847	0.992015	1.10214	1.07168	0.954317	1.48737	0.934582	1.30362	1.2366	20.1708	24.6403
2019	435	Clemson	Jetset	2	0.0758298	2.44923	2.9002	0.9676	0.339344	0.914029	0.634551	0.186473	1.57701	0.902105	1.03668	0.992569	0.894218	1.39242	0.934886	0.802603	1.15742	18.1572	20.8219
2019	343	Clemson	Korando	1	0.0666811	2.58858	3.15145	0.944152	0.340618	0.941919	0.660602	0.192612	1.63261	0.941578	1.05389	0.984539	0.887572	1.38875	0.963763	1.10342	1.09941	18.9421	21.2287
2019	432	Clemson	Korando	2	0.061741	2.2179	2.91731	0.881465	0.283743	0.925499	0.574147	0.189669	1.56743	0.917416	1.01516	0.947071	0.859043	1.35508	0.907668	0.827057	1.04531	17.4927	20.0011
2019	340	Clemson	LG Koda	1	0.0618876	2.26329	2.76699	0.86429	0.287197	0.847835	0.578515	0.170721	1.30872	0.843016	0.931619	0.911642	0.808353	1.26163	0.744808	0.886772	0.991359	16.5286	20.7696
2019	434	Clemson	LG Koda	2	0.0556895	2.19697	2.72834	0.856291	0.271787	0.86784	0.581651	0.173122	1.33976	0.854223	0.929265	0.900697	0.804894	1.26133	0.79157	1.12614	0.980995	16.7206	19.7433
2019	309	Clemson	Matrix	1	0.0620564	2.22476	2.68297	0.821441	0.288843	0.825351	0.570058	0.168006	1.38892	0.825524	0.905302	0.879005	0.779985	1.22891	0.778529	0.647444	1.02384	16.101	19.387
2019	405	Clemson	Matrix	2	0.0559704	2.03937	2.65607	0.826949	0.271999	0.848653	0.546685	0.169145	1.36811	0.82244	0.898339	0.860756	0.788941	1.20628	0.847586	0.720607	0.93867	15.8666	19.3915
2019	308	Clemson	Mystique	1	0.0576712	2.18756	2.85249	0.923419	0.289508	0.872357	0.549463	0.177975	1.58364	0.870239	0.948552	0.899815	0.813044	1.29464	0.883976	0.479117	1.05445	16.7379	21.0092
2019	427	Clemson	Mystique	2	0.0638628	2.59528	3.24985	0.967844	0.345579	0.967014	0.647269	0.197298	1.61355	0.936534	1.05785	0.992439	0.89217	1.3761	0.929162	1.4428	1.10318	19.3778	22.8452
2019	337	Clemson	Nette 2010	1	0.0492802	2.20319	2.78575	0.850869	0.283848	0.867485	0.582416	0.173661	1.35483	0.849474	0.925397	0.853525	0.767993	1.21791	0.873466	1.06319	0.940138	16.6424	19.5168
2019	424	Clemson	Nette 2010	2	0.052588	2.30395	2.94237	0.908918	0.317702	0.866986	0.611007	0.175111	1.45279	0.870115	0.940358	0.910661	0.771135	1.23755	0.924728	0.638313	1.0767	17.001	19.8081
2019	336	Clemson	SW Arcadia	1	0.0466199	2.31618	2.81716	0.842385	0.294082	0.852441	0.585588	0.167843	1.41832	0.842954	0.958528	0.92091	0.826753	1.31372	0.886303	1.02233	0.99207	17.1042	20.429
2019	433	Clemson	SW Arcadia	2	0.0530644	2.03112	2.57708	0.759982	0.248494	0.784029	0.524902	0.153495	1.26672	0.776182	0.873199	0.842706	0.768856	1.18616	0.707728	1.16689	0.903339	15.6239	20.0355
2019	323	Clemson	SW Midas	1	0.0540546	2.04856	2.46078	0.76523	0.271002	0.762633	0.509432	0.148957	1.23221	0.7502	0.838513	0.834314	0.741059	1.16174	0.710912	0.862481	0.923075	15.0752	21.6976
2019	409	Clemson	SW Midas	2	0.0541147	2.16163	2.91243	0.939452	0.279867	0.958579	0.562317	0.18066	1.52942	0.91629	1.01418	0.980866	0.870239	1.41559	0.872747	0.721593	0.993373	17.3633	20.8458
2019	504	Pelion	AAC Carver	1	0.0244885	2.19869	2.49507	0.81453	0.201826	0.788866	0.558215	0.158854	1.25294	0.768344	0.888619	0.796012	0.73722	1.28021	0.910265	1.326	0.942897	16.1431	17.9961
2019	607	Pelion	AAC Carver	2	0.0492826	2.23006	2.65168	0.817077	0.132987	0.854352	0.577792	0.174166	1.2385	0.820517	1.01406	0.3825	0.789785	1.30121	0.865253	1.40548	0.877275	16.182	18.2585
2019	523	Pelion	AAC Comfort	1	0.0398326	2.46746	2.81068	0.915754	0.216941	0.848193	0.584049	0.180432	1.39921	0.868877	0.994391	0.937348	0.816392	1.38783	0.974151	1.33796	1.05134	17.8308	19.1635
2019	612	Pelion	AAC Comfort	2	0.0602954	2.41846	2.83688	0.928406	0.256292	0.911242	0.628014	0.181048	1.41887	0.855608	1.01869	0.954295	0.83778	1.41343	1.02187	1.18822	0.913916	17.8433	19.4363
2019	507	Pelion	AC Agassiz	1	0.0408235	2.05692	2.69831	0.855219	0.263975	0.798247	0.538822	0.141573	1.28114	0.781422	0.903146	0.883679	0.813554	1.29343	0.850115	0.511589	0.980472	15.6924	18.7577
2019	617	Pelion	AC Agassiz	2	0.0419921	2.52296	2.96332	0.94296	0.263375	0.89138	0.62761	0.164338	1.40735	0.862794	1.06273	1.00445	0.871581	1.50462	1.05254	1.2002	0.955064	18.3393	20.3652
2019	534	Pelion	AC Earlystar	1	0.0502573	2.41339	2.84711	0.898101	0.27963	0.888138	0.623743	0.172854	1.42696	0.841417	1.03732	0.967234	0.847566	1.41731	1.05166	1.34347	0.984118	18.0903	19.3973
2019	623	Pelion	AC Earlystar	2	0.0514699	2.44043	2.83331	0.934495	0.239161	0.89511	0.629606	0.186204	1.39713	0.856411	0.968048	0.865911	0.777356	1.33462	0.67048	1.30765	0.858502	17.2459	18.8783
2019	526	Pelion	Banjo	1	0.0379837	2.68659	3.14863	0.992403	0.217461	0.945223	0.659825	0.188651	1.5607	0.893281	1.05742	0.520514	0.872576	1.47569	0.998979	1.55245	1.11279	18.9212	21.7906
2019	637	Pelion	Banjo	2	0.0363567	2.32853	2.6609	0.870968	0.196983	0.848251	0.595075	0.164578	1.39435	0.838545	0.943195	0.922104	0.770892	1.31079	0.836396	1.4444	1.05507	17.2174	20.4484
2019	536	Pelion	CDC Amarillo	1	0.0194197	1.5896	1.81678	0.582345	0.148046	0.603083	0.398942	0.12696	0.945618	0.606847	0.701334	0.624532	0.568392	0.935022	0.652705	0.837254	0.609539	11.7664	18.2141
2019	632	Pelion	CDC Amarillo	2	0.042485	2.05889	2.28955	0.794225	0.166369	0.796972	0.552315	0.174545	1.1728	0.76829	0.93318	0.811017	0.701108	1.14197	0.663486	1.14077	0.92446	15.1324	17.2505
2019	520	Pelion	CDC Greenwater	1	0.0342178	2.43575	2.77014	0.903933	0.208503	0.911998	0.623973	0.185772	1.35642	0.847549	0.992212	0.94109	0.795669	1.35598	1.07822	1.27076	1.02737	17.7396	19.7358
2019	605	Pelion	CDC Greenwater	2	0.0463484	2.1626	2.56534	0.799312	0.245014	0.840721	0.568876	0.170097	1.2528	0.805088	0.938138	0.81609	0.779304	1.28627	0.824535	1.32236	0.881258	16.3042	18.2715
2019	540	Pelion	CDC Inca	1	0.0587452	2.5497	2.98681	0.962287	0.221642	0.906346	0.6413	0.185045	1.45893	0.922591	1.07198	0.590115	0.856155	1.44774	0.871179	1.81288	1.07685	18.6203	20.4269
2019	619	Pelion	CDC Inca	2	0.0551868	2.47239	2.94875	0.945519	0.152451	0.913852	0.621828	0.180862	1.39097	0.872435	1.06404	0.521428	0.842566	1.40758	0.885162	1.54853	1.0174	17.8409	19.9953
2019	506	Pelion	CDC Saffron	1	0.0255801	2.23479	2.44201	0.808249	0.205228	0.804039	0.561021	0.162849	1.2129	0.7675	0.903718	0.624137	0.736005	1.26025	0.867579	1.39045	0.948104	15.9544	18.2921
2019	628	Pelion	CDC Saffron	2	0.0372091	2.42974	2.89614	0.953405	0.195041	0.934584	0.625158	0.180487	1.3645	0.866461	1.0311	0.957466	0.840861	1.43627	0.825572	1.29774	1.00242	17.8742	19.3678
2019	518	Pelion	CDC Spectrum	1	0.0282135	2.34582	2.61067	0.864314	0.217259	0.821743	0.560983	0.171005	1.25169	0.806948	0.978542	0.90485	0.778421	1.33128	0.994945	1.28454	1.01395	16.9652	17.9929
2019	611	Pelion	CDC Spectrum	2	0.0482993	2.11118	2.74616	0.886025	0.283518	0.854066	0.570697	0.162113	1.33093	0.825467	0.944992	0.908854	0.816174	1.29814	0.687301	0.891288	0.999056	16.3643	18.302
2019	528	Pelion	CDC Striker	1	0.0678612	2.72417	3.1316	1.0033	0.307444	0.994655	0.675384	0.19996	1.61457	0.913426	1.09584	1.06954	0.896569	1.49813	1.06629	1.28731	1.15744	19.7035	21.8532
2019	626	Pelion	CDC Striker	2	0.0683628	2.6362	3.05508	1.00116	0.278092	0.961482	0.677116	0.20908	1.48997	0.95441	1.06862	0.970402	0.848144	1.41591	0.811497	1.29438	1.11182	18.8517	19.8482
2019	505	Pelion	Delta	1	0.0197623	2.19617	2.46097	0.791768	0.213091	0.75539	0.530215	0.144066	1.32109	0.738033	0.870194	0.830478	0.712491	1.24197	0.880387	1.20722	0.921875	15.8352	21.1215
2019	601	Pelion	Delta	2	0.0490073	2.80751	3.21639	1.02027	0.278611	0.978476	0.690264	0.259026	1.68267	0.934174	1.1291	1.02507	0.905559	1.5503	1.18002	1.57052	1.10746	20.3844	22.5129
2019	503	Pelion	DS Admiral	1	0.025621	2.29002	2.56808	0.843005	0.215163	0.801923	0.574055	0.158936	1.29895	0.76938	0.904249	0.781656	0.750457	1.30361	0.922573	1.23913	0.89966	16.3465	19.0588
2019	618	Pelion	DS Admiral	2	0.0519017	2.42008	2.92271	0.916355	0.24047	0.87862	0.619438	0.170235	1.43831	0.848163	1.03345	0.851631	0.838228	1.42196	0.894638	1.46942	0.992718	18.0083	20.2358
2019	541	Pelion	Durwood	1	0.0619605	2.50955	2.89903	0.95356	0.289253	0.938044	0.66421	0.192908	1.50172	0.91238	1.11949	1.00268	0.863761	1.46662	1.0113	1.46963	1.07466	18.9307	19.667
2019	604	Pelion	Durwood	2	0.0466634	2.39566	2.79708	0.898751	0.248459	0.869576	0.616573	0.171121	1.4335	0.857682	1.06633	0.943107	0.833597	1.40238	1.01489	1.16832	0.923211	17.6869	19.7612
2019	531	Pelion	Fiddle	1	0.0571805	2.98228	3.55894	1.09772	0.307547	1.07721	0.741711	0.205942	1.92613	0.992412	1.20441	1.15527	0.975147	1.66949	1.25313	1.71187	1.3171	22.2335	23.5456
2019	639	Pelion	Fiddle	2	0.0439412	2.62354	3.07231	0.992728	0.214233	0.959673	0.661905	0.183042	1.6408	0.934953	1.04602	1.03186	0.844545	1.45717	0.960335	1.5685	1.21151	19.447	22.7518
2019	544	Pelion	Flute	1	0.057667	2.60318	3.01515	0.97155	0.262512	0.943339	0.672958	0.191462	1.52123	0.90505	1.12477	1.03556	0.889661	1.51389	1.07765	1.52013	1.10162	19.4074	21.6866
2019	631	Pelion	Flute	2	0.0535102	2.67368	3.12802	1.03441	0.244628	1.0422	0.716643	0.198142	1.57528	0.952734	1.10927	1.04973	0.907833	1.51761	0.78915	1.52335	1.16584	19.682	21.1302
2019	533	Pelion	Hampton	1	0.0428649	3.07676	3.37724	1.08877	0.33571	1.03019	0.71704	0.186971	1.76187	0.991716	1.22362	1.15002	0.98471	1.70345	1.26652	1.645	1.20049	21.7829	23.3071
2019	610	Pelion	Hampton	2	0.0591273	2.75029	3.19853	1.00628	0.296336	0.984252	0.689409	0.191808	1.61283	0.948334	1.12333	1.0591	0.924168	1.5691	1.13039	1.42205	1.09385	20.0592	21.7549
2019	512	Pelion	Jetset	1	0.0287922	2.21286	2.56921	0.825982	0.207805	0.788166	0.559962	0.161186	1.32867	0.751181	0.922648	0.88346	0.769469	1.29811	0.921668	1.26877	0.967271	16.4652	19.4386
2019	635	Pelion	Jetset	2	0.0400728	2.39507	2.74558	0.908303	0.228092	0.866881	0.625755	0.166508	1.43904	0.817134	1.08492	0.889881	0.805637	1.34838	0.776523	1.43615	1.0245	17.5984	19.5347
2019	510	Pelion	Korando	1	0.0258611	2.53904	2.85363	0.91229	0.215127	0.865223	0.588491	0.174583	1.43638	0.847497	1.04036	0.570656	0.848606	1.48364	1.04259	1.64848	1.09107	18.1835	20.101
2019	615	Pelion	Korando	2	0.0455591	2.71257	3.27729	1.0282	0.304625	0.995969	0.703579	0.183378	1.68306	0.943972	1.12259	1.05921	0.925862	1.60094	1.16405	1.41236	1.08278	20.246	21.246
2019	524	Pelion	LG Koda	1	0.0312374	2.43288	2.75662	0.917859	0.173627	0.867758	0.618127	0.171624	1.27115	0.839279	1.0066	0.654659	0.81541	1.39182	0.954346	1.35802	1.01313	17.2742	18.3818
2019	608	Pelion	LG Koda	2	0.0499609	2.37675	2.73069	0.855805	0.229869	0.864849	0.610504	0.170243	1.30336	0.836794	1.02707	0.94159	0.837793	1.38338	0.971359	1.22903	0.93182	17.3509	18.4111
2019	538	Pelion	Matrix	1	0.0489681	2.50535	2.96643	0.972415	0.262069	0.931535	0.648217	0.183888	1.51032	0.885785	1.04639	0.973462	0.853311	1.44931	1.02786	1.40221	1.04764	18.7152	20.2327
2019	629	Pelion	Matrix	2	0.0321726	2.45265	2.92438	0.906954	0.228406	0.893284	0.627361	0.170087	1.36886	0.834587	1.02694	0.901667	0.805885	1.36802	0.679322	1.26936	0.899942	17.3899	19.8257
2019	539	Pelion	Mystique	1	0.0590304	2.58045	3.02952	1.0099	0.289343	0.95033	0.657917	0.191291	1.58896	0.911418	1.09477	0.958341	0.855645	1.48774	0.956013	1.58404	1.11801	19.3227	18.8417
2019	625	Pelion	Mystique	2	0.0567514	2.6985	3.17581	1.03915	0.261072	1.00266	0.697955	0.19819	1.65848	0.943337	1.06937	1.01703	0.867047	1.48593	0.870632	1.57805	1.15757	19.7775	20.3869
2019	514	Pelion	Nette 2010	1	0.0299611	2.41864	2.73777	0.879713	0.23474	0.858654	0.62597	0.173275	1.37408	0.868046	0.989447	0.938371	0.791829	1.38477	0.986581	1.29892	1.04049	17.6313	18.2394
2019	630	Pelion	Nette 2010	2	0.0257387	2.30047	2.79951	0.927474	0.205602	0.874165	0.612243	0.174618	1.35672	0.848964	0.972831	0.729988	0.77045	1.33985	0.496216	1.48462	0.866476	16.7859	19.0606
2019	519	Pelion	SW Arcadia	1	0.0267721	2.38506	2.71869	0.881055	0.201659	0.826484	0.586575	0.164599	1.29624	0.801798	0.937948	0.931256	0.778442	1.35137	1.06925	1.35151	1.03292	17.3416	18.6089
2019	621	Pelion	SW Arcadia	2	0.0456358	2.32654	2.78349	0.868895	0.139546	0.843839	0.582944	0.173086	1.23007	0.83009	1.00932	0.397783	0.803856	1.35751	0.932019	1.3292	0.938582	16.5924	18.9346
2019	509	Pelion	SW Midas	1	0.0345743	2.33971	2.55068	0.855775	0.152648	0.824754	0.571063	0.168275	1.24644	0.801926	0.949783	0.582992	0.788154	1.35616	0.990935	1.41264	1.01876	16.6453	19.4599
2019	602	Pelion	SW Midas	2	0.0459614	2.56425	2.92623	0.944364	0.246136	0.90866	0.63746	0.169595	1.41596	0.885557	1.02943	0.971949	0.878314	1.50408	1.09467	1.33784	1.00185	18.5623	20.6311
2020	147	Pelion	AAC Carver	1	0.0405361	2.03101	2.4807	0.75639	0.217013	0.779457	0.502442	0.161805	1.30552	0.775401	0.834347	0.770221	0.692398	1.15669	0.815415	0.679582	0.919348	14.9183	20.7188
2020	228	Pelion	AAC Carver	2	0.0479673	2.04934	2.4948	0.766084	0.262315	0.757907	0.531656	0.157205	1.2708	0.782667	0.828305	0.759867	0.705183	1.13479	0.839941	0.627339	0.916301	14.9325	18.25
2020	314	Pelion	AAC Carver	3	0.0331049	2.01269	2.46659	0.746696	0.171711	0.801007	0.473228	0.166405	1.34023	0.768135	0.840388	0.780576	0.679613	1.17859	0.79089	0.731825	0.922395	14.9041	23.1875
2020	125	Pelion	AAC Comfort	1	0.0447251	2.31125	2.71906	0.880372	0.176634	0.851544	0.59378	0.174566	1.45114	0.862618	0.92869	0.926133	0.756329	1.28695	0.793908	1.3978	1.19747	17.353	22.9375
2020	211	Pelion	AAC Comfort	2	0.0459841	2.20073	3.00004	0.908392	0.312665	0.909673	0.60535	0.174767	1.84566	0.90508	1.0043	0.931593	0.86251	1.40147	1.09	0.529606	1.10417	17.832	23
2020	305	Pelion	AAC Comfort	3	0.0259948	2.393	2.96302	0.89253	0.285736	0.913746	0.58283	0.183059	1.7334	0.853369	1.01401	0.946508	0.821091	1.38249	0.994743	1.26582	1.0725	18.3239	20.125
2020	120	Pelion	AC Agassiz	1	0.0520371	2.52543	2.83621	0.954447	0.211675	0.877134	0.641042	0.181832	1.34243	0.861993	1.00409	0.797909	0.802117	1.3773	0.530892	1.70486	1.16943	17.8708	20
2020	243	Pelion	AC Agassiz	2	0.0240695	2.43163	2.86917	0.88579	0.262612	0.874629	0.571561	0.179165	1.51411	0.834842	0.950353	0.960605	0.807511	1.361	0.939495	0.815873	1.06753	17.3499	20.0625
2020	340	Pelion	AC Agassiz	3	0.0636496	2.2353	2.81336	0.894738	0.31673	0.809878	0.558925	0.148043	1.42701	0.824567	0.949357	0.908592	0.831669	1.32558	0.906235	1.11589	1.07925	17.2088	19.3125
2020	109	Pelion	AC Earlystar	1	0.0457293	2.05112	2.36938	0.776403	0.17234	0.797092	0.520817	0.15899	1.25497	0.764203	0.904892	0.820978	0.685692	1.15295	0.763482	1.28546	0.936043	15.4605	19.4375
2020	251	Pelion	AC Earlystar	2	0.0305004	2.14692	2.49812	0.76394	0.237904	0.800018	0.513207	0.172136	1.30583	0.758196	0.845859	0.805905	0.699118	1.16695	0.808035	0.991874	0.852458	15.397	18.75
2020	327	Pelion	AC Earlystar	3	0.0525536	2.31424	2.81354	0.889308	0.25937	0.885589	0.559635	0.183294	1.4989	0.822318	0.914817	0.891783	0.728273	1.27178	0.744589	1.60583	0.90676	17.3426	20.6875
2020	112	Pelion	Banjo	1	0.0556117	2.2677	2.61655	0.819455	0.204983	0.780873	0.570208	0.158586	1.42848	0.769058	0.924573	0.856836	0.726629	1.23264	0.765149	1.25327	1.06983	16.5004	21.5625
2020	232	Pelion	Banjo	2	0.0414494	2.4257	3.03531	0.904895	0.338052	0.883195	0.6227	0.171302	1.77062	0.883176	1.00479	0.922256	0.839974	1.36967	0.977989	0.774839	1.08007	18.046	21.5625
2020	333	Pelion	Banjo	3	0.0565395	2.42265	2.93655	0.914811	0.240114	0.880258	0.555899	0.176352	1.7003	0.816998	0.906664	0.905052	0.739401	1.31816	0.72512	0.532441	0.416071	16.2434	22.5625
2020	131	Pelion	CDC Amarillo	1	0.051429	2.22701	2.59447	0.820675	0.197552	0.820895	0.586544	0.170883	1.40417	0.790553	0.858587	0.880296	0.702874	1.20692	0.715445	1.11545	1.03363	16.1774	21.9375
2020	214	Pelion	CDC Amarillo	2	0.0559861	2.32184	2.93745	0.891655	0.311344	0.861376	0.605432	0.180483	1.65172	0.894931	0.964399	0.856254	0.80253	1.28852	0.955225	0.689503	1.10618	17.3748	20.75
2020	349	Pelion	CDC Amarillo	3	0.053117	2.12434	2.91557	0.929995	0.311574	0.871347	0.573694	0.165041	1.53658	0.864725	0.920421	0.729809	0.771678	1.3022	0.840446	1.46063	1.04163	17.4128	20.4375
2020	124	Pelion	CDC Greenwater	1	0.0492918	2.10864	2.42596	0.781946	0.178452	0.780208	0.54446	0.163543	1.2475	0.755592	0.85743	0.827017	0.672994	1.116	0.709896	1.2117	0.992186	15.4228	21.8125
2020	224	Pelion	CDC Greenwater	2	0.0513269	2.26168	2.76992	0.830567	0.314752	0.837658	0.580934	0.167951	1.52596	0.842159	0.900088	0.840439	0.775226	1.23987	0.948373	0.738319	0.956838	16.5821	20.75
2020	337	Pelion	CDC Greenwater	3	0.0489393	2.13136	2.66513	0.86001	0.311135	0.797959	0.537165	0.149635	1.37666	0.801493	0.861693	0.69372	0.734264	1.19411	0.769544	1.24635	0.938936	16.1181	21.75
2020	132	Pelion	CDC Inca	1	0.0203556	1.74492	2.03636	0.690059	0.0952469	0.669811	0.45019	0.135392	1.08368	0.624374	0.717834	0.678244	0.573407	0.982406	0.515829	1.07233	0.83453	12.925	20
2020	209	Pelion	CDC Inca	2	0.0187195	2.48177	3.21466	0.938479	0.27984	0.886248	0.608766	0.186839	1.64179	0.879743	0.968424	0.955147	0.805788	1.37854	0.913014	1.35454	0.993296	18.5056	22
2020	325	Pelion	CDC Inca	3	0.0431486	1.89277	2.3206	0.701837	0.205202	0.667459	0.440905	0.142688	1.17239	0.644173	0.708758	0.716309	0.591667	1.02422	0.601545	0.999062	0.811702	13.6844	20.875
2020	108	Pelion	CDC Saffron	1	0.0598355	2.50898	2.9036	0.939351	0.208403	0.898793	0.634737	0.184403	1.62822	0.871954	0.991092	0.960128	0.808838	1.37195	0.922679	1.51337	1.12104	18.5274	22.5625
2020	205	Pelion	CDC Saffron	2	0.0224393	2.43007	2.97495	0.872254	0.290764	0.885625	0.582528	0.187449	1.68583	0.83601	0.916144	0.879544	0.761022	1.28435	0.916978	1.24104	0.974812	17.7418	21.875
2020	317	Pelion	CDC Saffron	3	0.0197626	2.4307	2.98709	0.866797	0.299554	0.875146	0.580089	0.180638	1.70585	0.840789	0.949127	0.911309	0.782505	1.35562	0.933513	1.11003	1.06921	17.8977	22.8125
2020	129	Pelion	CDC Spectrum	1	0.0454061	2.34434	2.72881	0.862541	0.199059	0.858062	0.594361	0.168364	1.46422	0.807891	0.944482	0.890922	0.737826	1.24837	0.765083	1.28504	1.07004	17.0148	24.1875
2020	238	Pelion	CDC Spectrum	2	0.0415656	2.45498	3.02678	0.905904	0.342842	0.879782	0.62315	0.172687	1.67135	0.892756	0.984644	0.906639	0.839806	1.34897	1.02825	0.853817	1.06093	18.0349	21.75
2020	322	Pelion	CDC Spectrum	3	0.0550356	2.69361	3.38243	1.01436	0.332036	0.970158	0.640848	0.193611	1.78275	0.913	1.0305	1.01004	0.823623	1.44764	0.994147	1.7629	1.14088	20.1876	23.9375
2020	126	Pelion	CDC Striker	1	0.0609655	2.38527	2.74563	0.863992	0.167485	0.866442	0.582393	0.178015	1.35826	0.824056	0.976525	0.915301	0.752056	1.22137	0.8271	1.30814	1.12078	17.1538	21.9375
2020	206	Pelion	CDC Striker	2	0.0411002	2.37292	2.96172	0.902521	0.283442	0.914996	0.590015	0.193316	1.64378	0.857405	0.952994	0.942154	0.79972	1.34569	0.976353	1.13905	1.01266	17.9298	34.1875
2020	309	Pelion	CDC Striker	3	0.0493597	2.348	2.83925	0.867771	0.254871	0.897721	0.546536	0.18285	1.69536	0.829312	0.943121	0.90064	0.779146	1.3274	0.962929	1.01623	1.05934	17.4998	23.375
2020	114	Pelion	Delta	1	0.0468108	2.34291	2.68944	0.868875	0.20076	0.853301	0.604363	0.174796	1.42591	0.851724	0.930872	0.912732	0.754196	1.26896	0.893608	1.39209	1.06816	17.2795	21.5625
2020	246	Pelion	Delta	2	0.0365855	2.34235	2.77982	0.817904	0.278413	0.856187	0.571443	0.186042	1.51192	0.812179	0.904457	0.861547	0.742092	1.24389	0.865667	1.22052	0.97108	17.0021	19.4375
2020	350	Pelion	Delta	3	0.0524067	2.21343	2.86002	0.897706	0.318459	0.828268	0.572266	0.157272	1.54132	0.830087	0.927699	0.877171	0.797589	1.34455	0.926797	0.976698	1.04659	17.1683	19.75
2020	118	Pelion	DS Admiral	1	0.0497025	2.38228	2.7858	0.897518	0.212697	0.899605	0.628338	0.189333	1.45655	0.897578	0.975668	0.937713	0.757516	1.30352	0.850456	1.29769	1.04471	17.5667	21.6875
2020	204	Pelion	DS Admiral	2	0.0250107	2.2965	2.79264	0.84073	0.281657	0.888152	0.573488	0.188757	1.6128	0.837139	0.942125	0.863161	0.734687	1.2624	0.939126	1.30289	0.997672	17.3789	18.375
2020	338	Pelion	DS Admiral	3	0.0593441	2.30461	2.87459	0.906336	0.341434	0.847536	0.579767	0.159896	1.57227	0.85169	0.93966	0.767185	0.784901	1.26852	0.875534	1.52581	1.04388	17.703	19.25
2020	151	Pelion	Durwood	1	0.0372422	2.58642	3.17943	0.968617	0.293608	0.97093	0.60936	0.195986	1.87927	0.903507	1.06494	0.974106	0.826828	1.42048	1.05535	1.64766	1.12997	19.7437	24
2020	215	Pelion	Durwood	2	0.0424221	2.22619	2.80772	0.853092	0.290162	0.832869	0.567027	0.168249	1.53979	0.854192	0.919358	0.84737	0.786066	1.2519	0.934251	0.60991	1.03515	16.5657	21.875
2020	320	Pelion	Durwood	3	0.0479479	2.47962	3.0712	0.952969	0.280803	0.926209	0.585711	0.186077	1.73008	0.864591	0.957673	0.929549	0.778815	1.36205	0.932188	1.84553	1.0632	18.9942	22.4375
2020	128	Pelion	Fiddle	1	0.0523613	2.54325	3.05395	0.940273	0.180838	0.965866	0.635421	0.187825	1.68874	0.923094	1.04757	1.01475	0.815219	1.41476	0.812208	1.43031	1.14472	18.8512	24.4375
2020	233	Pelion	Fiddle	2	0.0290254	2.64863	3.46748	1.02047	0.324609	1.00281	0.670801	0.198032	2.21733	0.951701	1.08559	1.03254	0.890322	1.54064	1.12131	0.768883	1.17723	20.1474	24.3125
2020	345	Pelion	Fiddle	3	0.0553674	2.40219	2.87768	0.966827	0.377649	0.883536	0.600097	0.158141	1.92087	0.876063	0.968678	0.920826	0.82296	1.37988	0.980004	1.3099	1.25053	18.7512	23.625
2020	143	Pelion	Flute	1	0.0563033	2.64988	3.06006	0.995668	0.228212	0.930402	0.657535	0.193806	1.51652	0.893985	1.02098	1.01989	0.813335	1.41156	0.486726	1.81036	1.18889	18.9341	23.9375
2020	226	Pelion	Flute	2	0.0509773	2.36959	3.10844	0.976396	0.334894	0.884463	0.613302	0.168693	1.74871	0.867452	0.957088	0.954787	0.844762	1.38002	0.95236	0.844863	1.04288	18.0997	23.125
2020	351	Pelion	Flute	3	0.0456143	2.24188	2.84216	0.871431	0.315184	0.820284	0.551853	0.148513	1.51253	0.810639	0.914546	0.878486	0.809139	1.28533	0.92953	1.06108	0.95776	16.996	19.875
2020	105	Pelion	Hampton	1	0.0556266	2.70503	3.11098	1.04806	0.253713	0.966722	0.67972	0.193936	1.75078	0.938779	1.06725	1.06002	0.857738	1.48479	0.76097	2.00078	1.32139	20.2563	25.0625
2020	203	Pelion	Hampton	2	0.037033	2.49816	2.97865	0.943198	0.222299	0.940165	0.552701	0.18251	1.93126	0.920788	1.03177	0.927799	0.788616	1.40854	0.95079	1.14904	1.21945	18.6828	27.5625
2020	310	Pelion	Hampton	3	0.0267053	2.569	3.06789	0.984921	0.169864	1.03876	0.535241	0.193088	1.94225	0.947675	1.03623	0.979929	0.830524	1.50899	1.04084	0.759506	1.14264	18.7741	21.5
2020	127	Pelion	Jetset	1	0.0475943	2.29073	2.60111	0.811587	0.158759	0.859937	0.551379	0.177493	1.26783	0.789672	0.859133	0.862338	0.69312	1.15128	0.815632	1.37101	1.05473	16.3633	20.5
2020	221	Pelion	Jetset	2	0.0403274	2.07287	2.62136	0.809391	0.280967	0.785312	0.551119	0.1526	1.38062	0.788625	0.862721	0.816739	0.747821	1.21023	0.911757	0.647204	0.959314	15.639	19.875
2020	343	Pelion	Jetset	3	0.0411509	1.67611	2.07379	0.684198	0.241617	0.633738	0.401811	0.11474	1.18792	0.627521	0.683764	0.65119	0.586197	0.952201	0.69346	0.972445	0.770779	12.9926	21.3125
2020	113	Pelion	Korando	1	0.0371365	2.02585	2.34046	0.748821	0.163375	0.726275	0.510666	0.151468	1.24301	0.721405	0.832488	0.788579	0.667645	1.10338	0.719827	1.13125	0.90362	14.8152	20.5
2020	207	Pelion	Korando	2	0.0345804	2.09624	2.83969	0.915993	0.198953	0.870926	0.550402	0.192841	1.65214	0.846104	0.923801	0.917019	0.757155	1.32655	0.707194	1.21304	1.04744	17.0901	12.625
2020	308	Pelion	Korando	3	0.0316962	2.28825	2.73738	0.844356	0.263143	0.882021	0.551712	0.180477	1.47826	0.82799	0.963604	0.884747	0.760548	1.29089	0.948912	1.19437	0.972193	17.1006	21.8125
2020	104	Pelion	LG Koda	1	0.043284	2.44738	2.6952	0.910942	0.216709	0.834786	0.597001	0.17236	1.37861	0.834018	0.989437	0.943471	0.763048	1.29582	0.885437	1.16726	1.06169	17.2365	21.625
2020	234	Pelion	LG Koda	2	0.0503837	2.46034	2.97436	0.9086	0.318906	0.845818	0.621243	0.169937	1.61045	0.902615	0.990751	0.914384	0.852481	1.36358	0.955514	0.8584	1.0575	17.8553	21.0625
2020	342	Pelion	LG Koda	3	0.0678805	2.33724	3.0086	0.958915	0.334288	0.8706	0.612079	0.161342	1.62524	0.889646	0.983446	0.959505	0.866909	1.39472	1.01804	0.692615	1.22437	18.0054	22
2020	106	Pelion	Matrix	1	0.0596469	2.39599	2.69838	0.933487	0.229838	0.870158	0.619398	0.184965	1.3933	0.846823	1.03133	0.933448	0.776802	1.3171	0.538028	1.90472	1.13184	17.8653	20.6875
2020	212	Pelion	Matrix	2	0.048024	2.25819	2.59405	0.84895	0.231476	0.843195	0.561752	0.178169	1.36794	0.805596	0.956978	0.874805	0.742785	1.25065	0.709178	1.5055	1.00741	16.7846	20.4062
2020	307	Pelion	Matrix	3	0.0364012	2.12038	2.48972	0.764413	0.233114	0.816232	0.504106	0.171373	1.34257	0.764368	0.882624	0.816163	0.708769	1.18421	0.880328	1.10629	0.882966	15.704	20.125
2020	122	Pelion	Mystique	1	0.0451502	2.24604	2.57788	0.852562	0.217973	0.836899	0.569839	0.170414	1.36759	0.788188	0.876057	0.86987	0.70501	1.19901	0.747197	1.43796	1.06471	16.5723	22.25
2020	213	Pelion	Mystique	2	0.0495611	2.53522	3.12765	0.958146	0.354115	0.913726	0.640877	0.181607	1.92837	0.919903	1.0132	0.924085	0.859049	1.38113	1.04645	0.752441	1.06776	18.6533	22.875
2020	318	Pelion	Mystique	3	0.0198114	1.94526	2.41957	0.69257	0.22429	0.703421	0.454456	0.147984	1.4279	0.675438	0.758509	0.733405	0.638289	1.09291	0.787806	0.88121	0.820802	14.4236	21.5
2020	138	Pelion	Nette 2010	1	0.050438	2.2241	2.58483	0.843629	0.180058	0.827617	0.586925	0.17564	1.28538	0.799105	0.884246	0.828835	0.687598	1.18495	0.605748	1.38636	0.983422	16.1189	20.5625
2020	242	Pelion	Nette 2010	2	0.0608135	2.19832	2.86375	0.877339	0.309747	0.850234	0.579492	0.172691	1.62324	0.850359	0.909021	0.860126	0.767479	1.25769	0.891393	0.693028	1.01531	16.78	20.4375
2020	346	Pelion	Nette 2010	3	0.0563296	2.38665	2.89116	0.94121	0.372542	0.910488	0.61644	0.171085	1.83715	0.898212	1.00849	0.888098	0.795245	1.34058	0.935508	1.2725	1.14959	18.4713	24.5625
2020	123	Pelion	SW Arcadia	1	0.034427	2.097	2.54195	0.811106	0.0836985	0.808354	0.498714	0.149862	1.33994	0.754303	0.873051	0.853809	0.718837	1.23851	0.692127	1.58409	1.04592	16.1257	21.5625
2020	247	Pelion	SW Arcadia	2	0.0293881	2.26834	2.72966	0.838969	0.178877	0.834568	0.531924	0.168603	1.54241	0.828931	0.918426	0.874252	0.76431	1.31377	0.897305	1.05887	1.06094	16.8395	20.5625
2020	335	Pelion	SW Arcadia	3	0.0307797	2.3386	2.9508	0.896887	0.255699	0.837224	0.560165	0.167281	1.46962	0.794896	0.90899	0.911061	0.739573	1.31215	0.811707	1.57855	0.952016	17.516	22.4375
2020	133	Pelion	SW Midas	1	0.032355	2.38798	2.71833	0.886737	0.170478	0.842718	0.588139	0.177126	1.31062	0.819764	0.957647	0.918262	0.746579	1.2791	0.665883	1.40738	1.09492	17.004	21.125
2020	235	Pelion	SW Midas	2	0.0588893	2.44715	2.93581	0.897394	0.325559	0.863009	0.613838	0.168679	1.55979	0.882156	0.97666	0.92294	0.851356	1.3588	1.01396	0.847049	1.05238	17.7754	22.0625
2020	347	Pelion	SW Midas	3	0.0550888	2.1674	2.94472	0.969532	0.304752	0.870177	0.57469	0.156283	1.48856	0.864673	0.939765	0.879584	0.807145	1.36442	0.933034	0.69169	1.07896	17.0905	20.6875
